# Supplementary material for: Integrating TCGA and Single-Cell Sequencing Data for Hepatocellular Carcinoma: A Novel Glycosylation (GLY)/Tumor Microenvironment (TME) Classifier to Predict Prognosis and Immunotherapy Response
Source: Metabolites. 2024 Jan 13;14(1):51. doi: 10.3390/metabo14010051 (PMC10818448; doi:10.3390/metabo14010051)
Supplement: Supplementary file 1 [file metabolites-14-00051-s001.zip]

Archive with 5 entries (5 files):
- Supplementary Materials.pdf
- Supplementary Table S1 Glycosylation-Related Pathway Genes .xlsx
- Supplementary Table S2 RT-PCR primer.docx
- Supplementary Table S3 Differentially expressed glycosylation-related genes associated with prognosis.xlsx
- Supplementary Table S4 Detail information of 15 genes in the risk signature.docx
