# Supplementary material for: Integrating TCGA and Single-Cell Sequencing Data for Hepatocellular Carcinoma: A Novel Glycosylation (GLY)/Tumor Microenvironment (TME) Classifier to Predict Prognosis and Immunotherapy Response
Source: Metabolites. 2024 Jan 13;14(1):51. doi: 10.3390/metabo14010051 (PMC10818448; doi:10.3390/metabo14010051)
Supplement: Supplementary file 1 [file metabolites-14-00051-s001.zip › Supplementary Table S1 Glycosylation-Related Pathway Genes .xlsx]

## Sheet: Supplement Table S1
Glycosylation-Related Pathway Genes
OST4
ALG3
FUT9
MGAT4B
B4GALT7
MGAT4A
NUS1
B4GALNT2
ALG10B
MGAT5B
MGAT4D
DAD1
DDOST
DPAGT1
ALG14
KRTCAP2
STT3B
EXT2
DOLK
FUT3
FUT5
FUT6
FUT8
NUDT14
MGAT4C
GFPT1
B4GALT1
ALG5
ALG6
STT3A
MGAT1
MGAT2
MGAT3
MGAT5
ALG11
UBE2J1
PGM3
PMM1
PMM2
UGGT2
TMEM165
ALG1
UGGT1
MAN1C1
DOLPP1
OSTC
RPN1
RPN2
SLC39A8
GORASP1
ST6GAL1
ST3GAL1
TMEM258
MOGS
ALG8
ALG12
SRD5A3
ALG9
TUSC3
DHDDS
MAGT1
ALG10
ALG2
DERL3
RFT1
GAL3ST1
MPDU1
ENTPD5
MLEC
GFPT2
CHST4
RXYLT1
B3GNT3
POMT1
ST6GALNAC2
B3GNT2
OGA
B4GAT1
GALNT6
GALNT5
GALNT13
GALNT15
LARGE2
POGLUT3
B3GLCT
B3GALNT2
XXYLT1
TMTC2
TMTC3
B3GNT6
TET3
FKTN
TRAK1
POFUT2
POFUT1
GALNT1
GALNT2
GALNT3
GALNT8
GCNT1
ST6GALNAC4
GXYLT1
EOGT
C1GALT1C1
POMT2
ST8SIA6
IL15
GALNT18
B3GNT8
GALNTL6
GALNT9
SLC35C2
A4GNT
GCNT4
GALNT7
PLOD1
PLOD2
DPM3
TET2
SLC35C1
GALNT10
POMGNT1
C1GALT1
POGLUT1
GALNT16
GALNT11
ST3GAL2
ST3GAL4
ST3GAL3
GXYLT2
C1GALT1C1L
CRPPA
VEGFB
POGLUT2
FKRP
B3GNT4
GALNT14
GALNT12
TET1
TMTC1
B3GNT5
POMK
OGT
POMGNT2
TMTC4
GALNT4
DPM1
DPM2
PLOD3
LARGE1
GCNT3
B3GNT7
B4GALT5
TRIM13
MARCHF6
MAN1A2
RNF139
MAN1B1
PARK7
AGA
AMFR
MAN1A1
MAN2A2
MAN2A1
MAN2B1
EDEM2
NGLY1
RNF5
ENGASE
RNF103
EDEM3
SYVN1
RNF185
EDEM1
DPY19L3
DPY19L1
DPY19L2
DPY19L4
A3GALT2
B4GALNT1
GBA
GBGT1
ABO
GLT6D1
GBA2
B3GALT1
RAMP1
ARFGEF1
CHP1
SLC51B
ABCA2
GOLGA2
ACER2
MT3
TMEM59
B3GALT9
B3GALT5
ST3GAL6
COG5
CLN5
B3GALT6
B3GAT2
GCNT7
GALNTL5
FUT11
ALG1L
EXT1
EXTL1
EXTL2
EXTL3
COG2
FUT1
FUT2
FUT4
FUT7
ST6GALNAC3
COG4
B3GAT3
GCNT2
GGTA1
B3GAT1
SERP1
AQP11
FUOM
GRM7
ST8SIA5
GMPPB
ST6GALNAC6
SERP2
NPC1
ST8SIA3
NAGPA
NANS
PIGV
ST6GALNAC1
PSEN1
COG6
GALNT17
ALG1L2
ST8SIA1
ST8SIA4
PIGZ
ST8SIA2
ST6GALNAC5
COG3
COG8
ST6GAL2
FUT10
B3GNT9
B4GALT4
B4GALT3
B4GALT2
B3GALT4
B3GALNT1
B3GALT2
ST3GAL5
COG7
PIGM
TRIP11
B4GALT6
COG1
PIGB
SLC35A2
ATP6V0A2
SSR4
ATP6AP1
CAD
MPI
ATP6V1E1
ATP6AP2
TMEM199
ALG13
CCDC115
PGM1
ATP6V1A
THSD7A
DCN
VCAN
ADAMTS6
HEXB
GPC1
CTSA
NOTCH3
GPC4
SEMA5B
ADAMTS2
LFNG
OGN
GALK1
SEMA5A
CSPG5
SDC1
GALE
MUC5B
FMOD
CHST3
SDC4
CFP
OMD
NCAN
CHSY1
BCAN
NOTCH2
ADAMTS8
THSD1
ADAMTS7
THBS1
ADAMTS14
LUM
KERA
ADAMTS17
ADAMTS18
ADAMTS10
HSPG2
ADAMTSL4
THSD7B
MUC4
ADAMTS16
ADAMTS19
GPC3
NOTCH1
ADAMTS12
ADAMTS1
ADAMTS5
SLC26A2
ADAMTS3
ADAMTSL3
ACAN
ADAMTS4
SPON2
GNE
ADAMTS13
SDC3
ADAMTS9
SBSPON
ADAMTS15
CHST14
SDC2
MUC15
MUC17
MUC3A
GLB1
MUC7
MUCL1
ADAMTS20
DAG1
CSPG4
MUC13
MUC20
ADAMTSL1
GPC5
MUC16
BGN
GPC6
CHST6
NEU1
MUC6
MUC1
ADAMTSL5
THBS2
THSD4
AGRN
PRELP
SSPOP
ADAMTSL2
PAPSS2
NOTCH4
MUC21
MUC12
GPC2
HEXA
GALT
MUC5AC
SPON1
ARF5
COPZ2
TRAPPC6A
ANK1
TRAPPC3
SPTB
SEL1L
DERL2
NSF
LMAN1
TUBA3D
DYNC1I2
CAPZB
CD59
TMED2
DYNLL1
GANAB
SCFD1
SEC22C
ARCN1
KDELR3
GNPNAT1
CNIH1
PSMC1
SEC23A
CTSZ
TUBB1
ARFGAP1
RENBP
GFUS
DCTN6
LHB
TUBB4A
PPP6R1
NAPA
KDELR1
COPE
BET1
YKT6
SEC23IP
GBF1
GOSR2
GOSR1
AREG
CTSC
PPP6R3
FOLR1
COPZ1
CMAS
GMDS
SEC24A
COL7A1
TFG
LMAN2L
SPTBN1
NEU2
CHST10
CAPZA1
UAP1
RAD23B
PPP6C
SLC17A5
SEC16B
SEC22A
COPA
TUBA1B
CHST8
NAGK
NAPB
TBC1D20
TMEM115
CANX
TUBA4A
COPB1
PRKCSH
ACTR10
DCTN4
NAPG
ARF3
TMED7
CGA
OS9
DYNC1LI2
NPL
KDELR2
STX17
DERL1
DCTN3
TUBB2A
TUBB2B
SPTBN5
RAB1A
PREB
ACTR1A
SEC31A
USO1
SEC24B
LMAN1L
ASGR1
CSNK1D
ARF1
CNIH3
RPS27A
GMPPA
DYNC1LI1
ANK2
SEC16A
ARFGAP2
MIA2
SEC24D
UBC
ANK3
TUBA3E
SAR1B
MIA3
GRIA1
SEC13
FCSK
DYNC1I1
COPG2
TRAPPC10
SPTBN4
ASGR2
AMDHD2
NEU3
UBXN1
STX5
TGFA
SPTA1
SLC35A1
VCP
TMED3
DCTN5
PDIA3
MVD
TRAPPC2L
TUBA1A
TUBA1C
TRAPPC9
ARF4
LMAN2
UMOD
TRAPPC1
NANP
UBB
TMED10
MANEA
TUBB8B
GOLGB1
SPTBN2
CNIH2
RAB1B
DCTN2
TUBB6
SEC24C
CAPZA3
BET1L
TUBAL3
FUCA1
CALR
MCFD2
TRAPPC5
COPG1
TRAPPC6B
TUBA8
COPB2
TMED9
F8
TUBB4B
CD55
TRAPPC2
TRAPPC4
DYNC1H1
SERPINA1
SPTAN1
TUBA3C
F5
CAPZA2
NEU4
DCTN1
ANKRD28
UBA52
ARFGAP3
TUBA4B
INS
FPGT
TUBB3
TUBB8
DYNLL2
SEC22B
B3GNTL1
MAPK1
MAPK3
LGALS3
APP
S100B
S100A12
SAA1
HMGB1
AGER
CCR5
CXCR4
CD4
MAP1A
MAP1B
MAP1S
FEZ1
BICD2
BICD1
TRIM5
APOBEC3H
APOBEC3F
APOBEC3A_B
APOBEC3D
APOBEC3A
APOBEC3C
APOBEC3G
APOBEC3B
SAMHD1
PSIP1
PIN1
SMARCB1
PPIA
CPSF6
CPSF7
TNPO3
MX1
MX2
RANBP2
NUP153
CREBBP
EP300
KAT2B
KAT2A
CDK9
CCNT1
CCNT2
AFF4
ELL2
ELL3
ELL
MLLT1
MLLT3
NELFA
NELFB
NELFCD
NELFE
SUPT4H1
SUPT5H
XPO1
RAN
FURIN
SERINC3
SERINC5
BST2
HGS
TSG101
CHMP6
CHMP4B
CHMP4A
PDCD6IP
VPS4B
VPS4A
MFNG
RFNG
COLGALT1
COLGALT2
POC1B-GALNT4
SEC61A1
SEC61A2
SEC61B
SEC61G
SEC62
SEC63
CKAP4
RRBP1
SIL1
HYOU1
HSPA5
DNAJB11
DNAJC1
DNAJC3
DNAJC10
HSP90B1
SAR1A
SEC31B
SEC23B
MMP24-AS1-EDEM2
P4HB
PDIA4
PDIA6
ERP29
TXNDC5
ERO1A
ERO1B
ERLEC1
SSR1
SSR2
SSR3
BCAP31
TRAM1
TRAM1L1
UBXN4
UBXN2A
UBXN6
UBXN8
NSFL1C
SVIP
NPLOC4
UFD1
HSPA8
HSPA1A
HSPA2
HSPA1L
HSPA1B
HSPA6
DNAJA1
DNAJA2
DNAJB1
DNAJB2
DNAJB12
DNAJC5
DNAJC5B
DNAJC5G
HSP90AA1
HSP90AB1
HSPH1
HSPA4L
BAG1
BAG2
HSPBP1
CRYAA
CRYAB
YOD1
PLAA
RAD23A
UBQLN1
UBQLN2
UBQLN3
UBQLN4
ATXN3
ATXN3L
UBE4B
EIF2AK1
EIF2AK2
EIF2AK3
EIF2AK4
EIF2S1
NFE2L2
ATF4
PPP1R15A
DDIT3
BCL2
ATF6
ATF6B
WFS1
MBTPS1
MBTPS2
XBP1
ERN1
TRAF2
MAP3K5
MAP2K7
MAPK8
MAPK10
MAPK9
BAX
BAK1
CAPN1
CAPN2
CASP12
UBE2J2
UBE2G1
UBE2G2
SELENOS
SEL1L2
HERPUD1
STUB1
UBE2D4
UBE2D1
UBE2D2
UBE2D3
PRKN
RBX1
CUL1
SKP1
FBXO2
FBXO6
IL6
NFKB1
CHUK
NFKBIA
TNF
RELA
IKBKG
IKBKB
