# Supplementary material for: Integrating TCGA and Single-Cell Sequencing Data for Hepatocellular Carcinoma: A Novel Glycosylation (GLY)/Tumor Microenvironment (TME) Classifier to Predict Prognosis and Immunotherapy Response
Source: Metabolites. 2024 Jan 13;14(1):51. doi: 10.3390/metabo14010051 (PMC10818448; doi:10.3390/metabo14010051)
Supplement: Supplementary file 1 [file metabolites-14-00051-s001.zip › Supplementary Table S3 Differentially expressed glycosylation-related genes associated with prognosis.xlsx]

## Sheet: Supplement Table S2
gene	HR	HR.95L	HR.95H	pvalue
DNAJB11	1.39803	1.05329	1.8556	0.020375
KRTCAP2	1.55371	1.20082	2.01031	0.000801923
UFD1	1.48724	1.08471	2.03914	0.0137029
PPIA	2.00465	1.48317	2.70949	6.0623e-06
B4GALT7	1.42266	1.05845	1.9122	0.0194675
NPLOC4	1.48809	1.14459	1.93469	0.00299293
ALG3	1.85759	1.37338	2.51252	5.8441e-05
SSR2	1.41922	1.16009	1.73625	0.000665167
ATP6AP1	1.40553	1.08358	1.82314	0.0103263
PLOD3	1.36881	1.09773	1.70684	0.00530282
NELFE	1.23034	1.01948	1.48482	0.0306898
DCTN2	1.74413	1.33548	2.27782	4.42902e-05
GBA	1.42162	1.1578	1.74555	0.000782413
TRAF2	1.47156	1.17851	1.83749	0.000650689
DYNLL1	1.9982	1.47831	2.70092	6.71904e-06
COPZ1	1.68394	1.21476	2.33434	0.00176317
ARFGAP1	1.62636	1.23408	2.14333	0.000553419
TMEM199	1.77199	1.28945	2.4351	0.000419713
CTSA	1.74892	1.36957	2.23334	7.4287e-06
NAGPA	1.38305	1.06689	1.79289	0.0143286
TMED9	1.39157	1.0494	1.84531	0.0217442
MAPK3	1.59822	1.22808	2.07994	0.000485829
DAD1	1.75872	1.26754	2.44022	0.000728143
LMAN2	1.37469	1.01497	1.86189	0.0397834
NEU1	1.28975	1.08335	1.53546	0.00423937
MLEC	1.31861	1.02047	1.70385	0.0344407
SPTAN1	1.37403	1.05831	1.78393	0.0170584
YKT6	1.62156	1.29322	2.03328	2.82214e-05
TMEM115	2.22861	1.55942	3.18498	1.08836e-05
B4GALT3	1.65673	1.28323	2.13894	0.000107406
GMPPA	1.79407	1.32691	2.42571	0.000145953
ATP6V1E1	1.7911	1.31596	2.4378	0.000210826
HSP90AB1	1.41291	1.13155	1.76422	0.00228248
RPN2	1.6628	1.25123	2.20974	0.000457119
NSF	1.35357	1.02239	1.79204	0.0344617
DNAJB2	1.53439	1.1697	2.01278	0.00198794
SEC13	1.76294	1.30099	2.3889	0.000254949
DNAJC5	1.63239	1.28214	2.07833	6.9843e-05
TFG	1.77938	1.28053	2.47255	0.000596651
SSR3	1.9585	1.47022	2.60894	4.3458e-06
BAX	1.30294	1.05357	1.61135	0.0146316
UBQLN4	1.41526	1.14085	1.75568	0.0015874
DOLK	1.44754	1.07113	1.95624	0.0160779
RFT1	1.81809	1.30019	2.54229	0.000474846
CAD	1.67421	1.36893	2.04756	5.23995e-07
SUPT5H	1.5095	1.14374	1.99224	0.00363065
GBA2	1.37422	1.03579	1.82323	0.0275428
UBXN1	1.41158	1.04807	1.90116	0.0232663
SUPT4H1	1.58074	1.17397	2.12846	0.00255626
SLC35C2	1.72603	1.21249	2.45706	0.00245084
DPM2	1.42853	1.1558	1.7656	0.000968263
UBE2D2	2.0458	1.4495	2.88743	4.67198e-05
SKP1	1.6264	1.12199	2.35757	0.0102408
GOSR2	1.7047	1.26496	2.29731	0.000458315
NSFL1C	1.61045	1.1685	2.21955	0.00359834
OST4	1.72576	1.25921	2.36517	0.00069077
MAN1B1	1.81133	1.36687	2.40033	3.54028e-05
CSNK1D	1.69567	1.28758	2.2331	0.000170317
B3GAT3	1.79258	1.39381	2.30545	5.45844e-06
NELFB	1.58033	1.177	2.12186	0.00233504
TBC1D20	1.5545	1.13941	2.12079	0.00537858
EDEM2	1.65377	1.21722	2.24688	0.00129514
SEC61A1	1.86714	1.43245	2.43374	3.87806e-06
MOGS	1.6339	1.18669	2.24964	0.00262095
ALG6	1.55406	1.13638	2.12525	0.00577133
DDOST	1.57864	1.23719	2.01431	0.000241
TRAPPC3	2.27957	1.60566	3.23634	4.06028e-06
ALG8	1.50934	1.11921	2.03547	0.00697461
HSPBP1	1.52503	1.1685	1.99036	0.00189602
NELFCD	1.58296	1.19986	2.08838	0.00115919
ACTR1A	1.53545	1.10328	2.13692	0.0109979
DYNC1H1	1.68798	1.33081	2.14102	1.58917e-05
SSR1	1.44239	1.12419	1.85065	0.00396986
RBX1	1.62014	1.21635	2.15798	0.00097004
SEC61G	1.37176	1.12154	1.67782	0.00209662
POMGNT1	1.7796	1.32176	2.39602	0.000145696
STT3A	1.46722	1.15577	1.86261	0.0016376
NELFA	1.39237	1.06333	1.82322	0.0161113
HEXB	1.70078	1.27828	2.26292	0.000267378
VCP	1.69771	1.19512	2.41166	0.00312463
AMDHD2	1.38928	1.07861	1.78943	0.0108994
GALNT10	1.3892	1.13508	1.70022	0.00142691
COLGALT1	1.66799	1.32508	2.09964	1.3184e-05
PIGM	1.61068	1.22799	2.11261	0.000573446
COPG1	1.81846	1.323	2.49947	0.000229038
COG4	1.77979	1.30977	2.41847	0.000228904
XPO1	1.63025	1.24917	2.12759	0.000321057
COG1	1.50993	1.14523	1.99076	0.00348543
CPSF6	1.76217	1.35832	2.28608	1.99043e-05
NAPB	1.52565	1.11185	2.09345	0.00887754
PREB	1.28365	1.03466	1.59258	0.0232307
B3GNTL1	1.58332	1.2667	1.97909	5.41778e-05
RAN	1.84019	1.4535	2.32975	4.03608e-07
PPP6R1	1.4467	1.14259	1.83174	0.00216148
BET1L	1.67286	1.20081	2.33047	0.00235158
HSPA5	1.32059	1.04569	1.66777	0.0195373
EIF2AK1	1.64242	1.15817	2.32913	0.00537218
CANX	1.34315	1.06127	1.69991	0.0140986
ERLEC1	1.3857	1.0564	1.81765	0.0184605
TSG101	1.69788	1.21797	2.36689	0.00178809
KDELR1	1.69759	1.28113	2.24943	0.000228626
DPAGT1	1.56733	1.18047	2.08097	0.00188908
HGS	1.26814	1.04844	1.53387	0.0143915
POMT2	1.76861	1.31967	2.37028	0.000135267
CKAP4	1.29029	1.09471	1.5208	0.00237381
NPC1	1.55003	1.24718	1.92642	7.76646e-05
CHMP4B	1.62178	1.25644	2.09334	0.000204877
COPG2	1.38566	1.10195	1.7424	0.00526173
SMARCB1	1.41346	1.11706	1.7885	0.00395323
TRAPPC4	1.78932	1.38291	2.31516	9.59358e-06
SEC22C	1.68026	1.22021	2.31375	0.00147658
ARF5	1.53612	1.14655	2.05806	0.00402334
HSP90B1	1.31778	1.02954	1.68671	0.0284398
DDIT3	1.25939	1.07298	1.47818	0.00477526
SLC26A2	1.42765	1.15469	1.76513	0.00100742
SEMA5B	1.24917	1.01912	1.53114	0.0321631
SEC22A	1.60779	1.16375	2.22125	0.00398271
B3GALT6	1.36082	1.03006	1.79779	0.0301252
COPA	1.4234	1.13763	1.78095	0.00201672
HSP90AA1	1.57059	1.24786	1.9768	0.000119742
STT3B	1.43583	1.1015	1.87163	0.00747711
MAP1S	1.45679	1.12557	1.88549	0.00425337
DCTN1	1.53827	1.1733	2.01677	0.00182994
NANS	1.58948	1.1921	2.11932	0.00159345
UGGT2	1.6518	1.2383	2.20337	0.000640254
SLC35A2	1.40875	1.08032	1.83702	0.0113927
RPN1	1.96357	1.37905	2.79583	0.000182126
SCFD1	1.4771	1.04631	2.08525	0.0266018
GFUS	1.23986	1.00268	1.53315	0.0471858
RPS27A	1.31222	1.06214	1.62119	0.0117753
BAK1	1.36688	1.15361	1.61958	0.000305116
HSPH1	1.46106	1.17314	1.81965	0.000709402
B4GALT2	1.73089	1.33798	2.23919	2.96265e-05
CAPZB	1.71188	1.27727	2.29436	0.00032093
ATP6AP2	1.51949	1.15164	2.00483	0.00309347
RELA	1.61824	1.13151	2.31435	0.00836959
TMEM165	1.48498	1.199	1.83919	0.000291475
ST3GAL2	1.49999	1.10127	2.04308	0.0101163
UBE2J2	1.8898	1.39104	2.5674	4.67987e-05
GLB1	1.42327	1.10915	1.82634	0.00553313
DYNC1LI1	2.32885	1.73415	3.1275	1.91693e-08
ARF3	1.44355	1.12565	1.85122	0.00382048
DNAJC10	1.37668	1.11088	1.70609	0.00349302
EXTL3	1.51361	1.22199	1.87483	0.00014708
DCTN5	1.66774	1.26965	2.19065	0.000237194
TUBB4B	1.47265	1.1657	1.86042	0.001172
XXYLT1	1.36924	1.09672	1.70948	0.00551541
NANP	1.59178	1.15917	2.18584	0.00406889
MLLT1	1.34111	1.02631	1.75246	0.0315381
BET1	1.45932	1.04199	2.04378	0.0278556
POMGNT2	1.45315	1.13909	1.8538	0.00262815
MGAT5	1.23175	1.03825	1.46131	0.0168273
SRD5A3	1.51114	1.2056	1.8941	0.000340457
TRAM1	1.32358	1.05073	1.66727	0.0173086
BAG2	1.54008	1.23929	1.91386	9.8135e-05
DHDDS	1.60746	1.18892	2.17332	0.00203895
ACTR10	1.70046	1.26556	2.28482	0.000427253
LMAN2L	1.61564	1.20129	2.1729	0.00150891
TNPO3	1.50136	1.13817	1.98044	0.00402891
AGRN	1.29086	1.12327	1.48345	0.000320373
EOGT	1.40514	1.09442	1.80408	0.00763961
POFUT2	1.34427	1.04027	1.73711	0.0237097
RXYLT1	1.93629	1.35502	2.76691	0.000285475
SEC23B	1.2848	1.03347	1.59725	0.024045
MGAT4B	1.28607	1.03272	1.60158	0.0246013
ARFGEF1	1.31087	1.02756	1.67229	0.0293457
POMT1	1.49757	1.07859	2.07931	0.0158759
SLC51B	1.12114	1.02158	1.23041	0.0159583
CAPN1	1.29068	1.02784	1.62074	0.0280664
DPM1	1.78653	1.31171	2.43323	0.000232021
PIGZ	1.36534	1.1275	1.65336	0.0014284
PLOD1	1.46714	1.18594	1.81502	0.000414358
TUBA1B	1.26732	1.08835	1.47572	0.00228915
ADAMTS7	1.41798	1.0639	1.88989	0.0171927
FKTN	1.56273	1.19983	2.03541	0.000929203
MARCHF6	1.30747	1.01187	1.68942	0.0403423
KDELR2	1.45689	1.04802	2.02527	0.0251525
RAB1B	1.56985	1.12136	2.1977	0.00860779
SVIP	1.33483	1.03325	1.72444	0.0270858
ST6GALNAC4	1.46538	1.24597	1.72343	3.88612e-06
FBXO6	1.33369	1.06362	1.67233	0.0126228
RAB1A	1.52517	1.14811	2.02606	0.0035778
ATP6V1A	1.33887	1.0151	1.7659	0.0388197
TET3	1.28621	1.03194	1.60314	0.0251072
COPB2	1.5522	1.18322	2.03626	0.00149975
PSEN1	1.58321	1.14635	2.18656	0.0052862
SLC17A5	1.2928	1.06663	1.56694	0.00886063
GORASP1	1.59022	1.13546	2.22711	0.00695152
B4GALNT1	1.22088	1.06669	1.39735	0.00376442
EXTL2	1.51213	1.18617	1.92767	0.000843284
SAR1A	1.85981	1.25339	2.75964	0.00205828
EXT2	1.49245	1.12261	1.98413	0.00585065
FPGT	1.71726	1.27781	2.30784	0.000336402
CAPZA1	1.60704	1.25071	2.0649	0.000208048
TUBA1C	1.53436	1.28896	1.82647	1.47432e-06
CSPG5	1.47255	1.18631	1.82787	0.000449614
SEC31B	0.712426	0.521374	0.973487	0.033283
B4GALT4	1.5591	1.20645	2.01483	0.000687634
APOBEC3B	1.12836	1.00077	1.27221	0.0485524
UBXN2A	1.91454	1.41663	2.58746	2.37581e-05
DNAJC1	1.74342	1.3215	2.30005	8.43018e-05
ATF4	1.48145	1.14717	1.91313	0.00259277
GALE	1.33528	1.04351	1.70863	0.0215325
GANAB	1.47997	1.11148	1.97064	0.00728719
GFPT1	1.30026	1.04801	1.61323	0.0170289
ATP6V0A2	1.50302	1.03748	2.17747	0.0312007
COPB1	1.47524	1.15834	1.87883	0.00162566
NAGK	1.55048	1.16582	2.06206	0.00257374
PDCD6IP	1.50077	1.12622	1.99989	0.00558197
PLAA	1.36664	1.01504	1.84003	0.0395576
CUL1	1.50042	1.11488	2.01929	0.00741418
PDIA6	1.36387	1.11323	1.67093	0.00274142
UBE2D1	1.52215	1.20014	1.93055	0.000531416
UBE4B	1.33207	1.05373	1.68394	0.0165043
MAPK1	1.30952	1.04338	1.64353	0.0199999
OSTC	1.40986	1.03946	1.91225	0.027185
UBC	1.46207	1.05575	2.02476	0.0222241
ADAMTS9	1.20009	1.00852	1.42804	0.0398268
PSIP1	1.23634	1.03394	1.47836	0.0200242
BICD1	1.85064	1.40565	2.43651	1.15219e-05
ARF4	1.56656	1.22614	2.00148	0.000329564
POGLUT2	1.29922	1.1007	1.53355	0.00197406
RNF139	1.33841	1.00451	1.78332	0.0465179
EIF2S1	2.02526	1.4556	2.81785	2.81651e-05
CAPZA2	1.42447	1.12484	1.8039	0.00332123
SERP1	1.43718	1.03275	2	0.0314692
PPP6C	1.51687	1.0757	2.13899	0.0174971
B3GNT5	1.13977	1.00001	1.29907	0.049987
BICD2	1.40831	1.07796	1.8399	0.0120607
CNIH2	1.45122	1.09286	1.92708	0.0100644
ERO1A	1.37993	1.13743	1.67413	0.00109097
KDELR3	1.19077	1.05704	1.34143	0.00407094
MGAT4A	1.32959	1.07917	1.63811	0.00746005
AGA	1.25876	1.0239	1.5475	0.0289546
YOD1	1.31493	1.04247	1.65861	0.0208292
B3GALNT1	1.38305	1.15446	1.65691	0.000434469
DYNC1I2	1.31584	1.08071	1.60213	0.0062807
CCNT1	1.37603	1.0554	1.79407	0.0183579
EDEM3	1.22785	1.01172	1.49015	0.0377196
TUBA4A	1.31855	1.12923	1.53961	0.000470783
TRAM1L1	1.20133	1.01901	1.41626	0.0289478
NGLY1	1.85916	1.30489	2.64885	0.000596144
PARK7	1.35495	1.00952	1.81858	0.0430641
GALNT18	1.17509	1.01834	1.35597	0.0271868
CHST10	1.23549	1.03646	1.47274	0.018296
MUC6	1.11165	1.00604	1.22834	0.0376884
TET1	1.71412	1.24048	2.36861	0.00109088
HSPA2	1.20673	1.00779	1.44493	0.0409167
EIF2AK2	1.30515	1.02177	1.66713	0.0329724
RAMP1	0.904283	0.823837	0.992585	0.0342991
B4GALT6	1.36045	1.08087	1.71236	0.00872861
GCNT3	1.20974	1.08421	1.34981	0.000658189
PSMC1	1.33349	1.00779	1.76446	0.043984
LGALS3	1.19608	1.07642	1.32904	0.000870602
FUT11	1.34337	1.03692	1.7404	0.0254565
GPC2	1.69397	1.15723	2.47967	0.00670632
TUBB2A	1.19855	1.03381	1.38955	0.0163629
CHMP4A	1.35123	1.04886	1.74077	0.0198559
CTSC	1.28335	1.12261	1.4671	0.00025832
ACAN	1.36611	1.07138	1.74191	0.0118694
ADAMTS14	1.3344	1.04727	1.70024	0.0196168
TUBB2B	1.2397	1.04991	1.46381	0.0112647
GAL3ST1	1.09166	1.00589	1.18475	0.0356832
ARFGAP3	1.33071	1.06135	1.66844	0.0132899
C1GALT1	1.32199	1.07198	1.63031	0.00905872
DPY19L4	1.30331	1.02167	1.66258	0.0329628
ALG10	1.67345	1.14955	2.43611	0.007201
ERP29	1.65385	1.22288	2.23669	0.00108981
GBGT1	1.30328	1.06307	1.59776	0.0108216
TUBA8	2.32313	1.07465	5.02202	0.0321121
MAN1A1	1.21804	1.03083	1.43924	0.0205266
B3GNT4	1.46879	1.02054	2.11392	0.0385053
VCAN	1.12498	1.01292	1.24943	0.0278176
ST3GAL4	1.26374	1.04092	1.53426	0.018019
HSPA8	1.49487	1.20038	1.86161	0.000328784
TUBA4B	1.28881	1.06719	1.55645	0.00840257
B3GALT9	1.45275	1.10435	1.91108	0.00759869
UBQLN2	1.26778	1.00689	1.59628	0.0435525
GCNT4	1.30662	1.08893	1.56781	0.00402423
ST6GALNAC5	1.46455	1.02913	2.0842	0.034052
PGM3	1.31214	1.04606	1.6459	0.0188021
GXYLT1	1.30855	1.01411	1.68848	0.0386693
ADAMTS5	1.75116	1.4004	2.18979	8.97962e-07
HSPA6	1.21036	1.07732	1.35982	0.00131088
VEGFB	1.11962	1.00252	1.25038	0.0449958
TRIM5	1.35549	1.07029	1.71669	0.0116172
FOLR1	1.13378	1.0142	1.26745	0.0272461
NPL	1.26072	1.09099	1.45684	0.00168678
ARCN1	1.3843	1.07172	1.78806	0.0127611
MLLT3	1.21489	1.01682	1.45154	0.0320601
CHST6	2.08317	1.25076	3.46959	0.00480834
PLOD2	1.48855	1.26263	1.75491	2.17429e-06
COLGALT2	1.24998	1.00411	1.55606	0.0458616
ADAMTS3	1.60243	1.15746	2.21847	0.00449717
GALNT6	1.3748	1.05779	1.78682	0.017312
PPP1R15A	1.24091	1.04132	1.47876	0.0158422
NUS1	1.56033	1.1839	2.05644	0.00158611
HSPA4L	1.29719	1.06707	1.57694	0.00901601
DPY19L1	1.31139	1.07107	1.60563	0.00867151
CRYAB	1.11346	1.0251	1.20943	0.0108457
CHP1	0.744538	0.584173	0.948925	0.0171456
